# Supplementary material for: Prokaryotic Expression, Purification, and Biological Properties of a Novel Bioactive Protein (PFAP-1) from Pinctada fucata
Source: Mar Drugs. 2024 Jul 27;22(8):345. doi: 10.3390/md22080345 (PMC11355117; doi:10.3390/md22080345)
Supplement: Supplementary file 1 [file marinedrugs-22-00345-s001.zip]

Archive with 1 entries (1 files):
- marinedrugs-3119156-supplementary.pdf
